# Supplementary material for: A food-medicine homology formulation ameliorates atherosclerosis by attenuating dyslipidemia and inflammation via the PI3K/Akt/NF-κB pathway
Source: Front Pharmacol. 2025 Dec 4;16:1710585. doi: 10.3389/fphar.2025.1710585 (PMC12711795; doi:10.3389/fphar.2025.1710585)
Supplement: Supplementary file 1 [file Table2.xlsx]

## Sheet: Sheet1
Table S2 Putative YTT Compounds with Predicted Binding Affinity for AKT1
Label	Herb Source	TCMSP/HERB ID	Compound Name
PG2	Panax Ginseng	MOL000422	Kaempferol
PG3	Panax Ginseng	MOL005308	Aposiopolamine
PG9	Panax Ginseng	MOL005356	Girinimbin
SJ1	Sophora Japonica	MOL000354	Isorhamnetin
SJ3	Sophora Japonica	MOL005935	N-[6-(9-acridinylamino)hexyl]benzamide
SJ4	Sophora Japonica	MOL005940	Quercetin-3'-methyl ether
GS2	Ginkgo Semen	MOL011072	Quinicine
GS4	Ginkgo Semen	MOL000354	Isorhamnetin
GS6	Ginkgo Semen	MOL000422	Kaempferol
GS9	Ginkgo Semen	MOL000098	Quercetin
ZSS1	Ziziphi Spinosae Semen	MOL001522	(S)-Coclaurine
CP23	Crataegus Pinnatifida	HBIN025956	Ethylnotopterol
CP31	Crataegus Pinnatifida	HBIN040882	Proscillaridin A
