# Supplementary material for: A food-medicine homology formulation ameliorates atherosclerosis by attenuating dyslipidemia and inflammation via the PI3K/Akt/NF-κB pathway
Source: Front Pharmacol. 2025 Dec 4;16:1710585. doi: 10.3389/fphar.2025.1710585 (PMC12711795; doi:10.3389/fphar.2025.1710585)
Supplement: Supplementary file 2 [file Table1.xlsx]

## Sheet: Sheet1
Table S1 Identification of the 10 Core Targets in YYT for the Treatment of AS.
Number	Gene Symbol	Uniprot ID	PDB ID	Gene Full Name
1	TNF	P01375	2AZ5	Tumor necrosis factor
2	IL6	P05231	1ALU	Interleukin-6
3	IL1B	P01584	4DEP	Interleukin-1 beta
4	AKT1	P31749	1UNQ	RAC-alpha serine/threonine-protein kinase
5	MAPK3	P27361	2ZOQ	Mitogen-activated protein kinase 3
6	JUN	P05412	1JNM	Transcription factor Jun
7	TP53	P04637	1TUP	Cellular tumor antigen p53
8	STAT3	P40763	6NJS	Signal transducer and activator of transcription 3
9	BCL2	P10415	1GJH	Apoptosis regulator Bcl-2
10	CASP3	P42574	1PAU	Caspase-3
